# Supplementary material for: Toxicity, Sublethal and Low Dose Effects of Imidacloprid and Deltamethrin on the Aphidophagous Predator Ceratomegilla undecimnotata (Coleoptera: Coccinellidae)
Source: Insects. 2021 Aug 3;12(8):696. doi: 10.3390/insects12080696 (PMC8396430; doi:10.3390/insects12080696)
Supplement: Supplementary file 1 [file insects-12-00696-s001.zip]

Archive with 1 entries (1 files):
- insects-1273245-supplementary.pdf
